# Supplementary material for: A Bayesian view of murine seminal cytokine networks
Source: PLoS One. 2017 Nov 30;12(11):e0188897. doi: 10.1371/journal.pone.0188897 (PMC5708769; doi:10.1371/journal.pone.0188897)
Supplement: S1 Dataset — (XLSX) [file pone.0188897.s001.xlsx]

## Sheet: Rat Serum
	Eotaxin	GM-CSF	G-CSF	IL-1α	MCP-1	LEPTIN	MIP-1α	IL-14	IL-1β	IL-2	IL-6	IL-9	IL-13	IL-10	IL-12(p70)	IL-5	IFN-γ	IL-17	IL-18	IP-10	GRO/KC	RANTES	TNF-α	VEGF
rat 1 serum	45.4	0	0	0	514.44	15752.6	15.47	21.95	6.64	280.63	0	412.71	398.3	0	151.14	0	75.12	0	323.95	28.82	945.78	0	15.79	23.77
rat 2 serum	44.56	0	0	59.95	399.71	10343.3	10.49	20.59	0	97.87	0	323.36	350.1	0	122.42	0	78.85	0	55.94	36.56	583.07	15759.4	19.6	0
rat 3 serum	36.43	0	0	0	278.16	10940.3	9.13	15.52	0	4.81	0	394.52	171.02	0	58.9	0	16.98	0	33.81	18.28	566.7	0	11.24	0
rat 4 serum	49.45	0	0	34.63	404.9	9008.06	11.2	14.06	2.24	119.87	0	355.86	292	0	112.53	0	67.28	0	136.12	29.81	596	11947.7	12.58	0
rat 5 serum	37.4	0	0	0	374.58	11636.4	20.69	12.82	6.9	57.24	0	272.54	459.39	0	61.75	0	68.23	0	80.15	48.95	827.23	0	18.89	0
rat 6 serum	58.02	0	0	0	523.75	13856	17.18	31.96	28.65	234.86	0	593.1	218.84	0	135.99	0	37.02	10.78	91.81	28.08	615.56	0	14.59	11.46
rat 7 serum	40.18	0	0	0	366.83	12550.2	20.53	18.43	21.14	368.35	0	397.34	194.33	0	87.96	2.33	23.15	1.02	94.8	24.91	706.91	0	10.05	0
rat 8 serum	20.98	0	0	0	336.79	12618.6	21.16	0	32.03	205.34	0	218.53	248.83	0	40.39	0	23.86	0	333.94	28.08	667.74	0	8.14	0
rat 9 serum	53.29	0	0	48.44	365.71	4684.86	20.17	23.25	0	165.7	0	493.68	378.85	0	117.5	0	23.15	1.85	69.56	19.83	728.59	0	10.41	3.53
rat 10 serum	23.04	0	0	0	280.95	8707.51	11.66	11.83	0	119.87	0	280.42	148.27	0	37.88	0	0	0	89.62	3.76	580.59	0	1.04	0
rat 11 serum	45.4	0	0	0	315.92	12744.5	10.94	21.5	10.66	78.78	0	407.14	278.04	0	114.53	0	38.37	0.29	48.21	14.92	685.57	0	16.08	0
rat 12 serum	68.35	0	0	19.46	376.77	5800.68	8.64	26.11	0	26.66	0	332.32	323.16	0	170.54	0	41.72	0	4.26	38.38	599.95	0	11.69	0
rat 13 serum	56.23	0	0	0	290.52	3756.1	13.04	20.59	0	9.6	0	367.45	357.28	0	98.36	0	47.67	0	32.9	23.73	612.51	0	12.14	0
rat 14 serum	65.14	0	0	101.26	358.94	4847.08	16.62	26.7	0	917.98	0	426.54	372.41	0	146.91	0	94.78	3.97	236.79	33.65	657.34	25330.9	10.65	0
rat 15 serum	49.45	0	0	63.04	299.18	8788.63	8.64	11.83	0	0	0	278.85	255.07	0	86.37	0	64.43	0	36.13	22.94	537.17	18096.7	11.46	0
rat 16 serum	25.59	0	0	0	272.53	9206.2	14.31	4.9	21.79	0	0	299.06	241.22	0	40.39	0	16.61	0	31.69	9.61	532.12	0	11.81	0
rat 17 serum	*	*	*	*	*	*	*	*	*	*	*	*	*	*	*	*	*	*	*	*	*	*	*	*
rat 18 serum	51.4	0	0	10.51	406.96	12301.8	16.65	23.68	0	66.32	0	426.54	465.11	0	151.14	0	56.13	0	30.78	31.98	493.09	0	10.05	0
rat 19 serum	58.37	0	0	0	520.8	6811.56	12.54	21.5	0	84.04	0	472.53	289.12	0	161.36	2.48	64.43	0	55.44	35.17	712.1	12435.3	9.81	0
rat 20 serum	73.89	0	1.72	22.12	546.87	6118.24	25.38	52.84	0	1616.61	0	607.92	422.79	0	160.44	0	53.54	5.77	375.04	41.4	572.82	0	10.77	0

## Sheet: Rat Seminal Fluid
	Eotaxin	GMCSF	MCP-1	LEPTIN	IL-4	IL-1 beta	IL-2	IL-17	IL-12p70		IL-5	GCSF	IL-1alpha	MIP-1 alpha	IFN gamma	IL-18	IP-10	TNF alpha	IL-13		IL-10	GRO/KC	RANTES	VEGF	IL-6	IL-9
1	29.6577	37.8268	57.6907	42.8124	17.9794	23.6866	31.2742	13.3526	48.033		6.32165	1.6866	0.420619	0.123711	4.40412	5.85979	3.56289	2.49072	14.734		111.006	253.691	220.837	*	128.548	66.466
2	29.5862	29.2766	48.6472	40.9944	16.7773	25.2421	5.82081	13.0626	40.4412		5.90709	1.26363	0	0	1.81678	8.76421	3.47625	2.09082	3.5676		91.8542	407.508	322.474	0	93.9044	35.0822
3	34.5937	43.879	65.1829	40.3513	18.7773	23.9205	17.2518	13.0514	47.9205		7.209	1.47252	0	0.10064	0	4.57117	1.88568	1.52019	0		103.437	269.016	270.187	0	155.213	44.128
4	31.6359	31.965	59.0598	33.3615	16.7719	17.6926	13.8588	10.0472	47.8697		5.52393	0.933999	0	0	1.73457	4.2875	3.45135	1.65451	0		85.1229	121.927	271.749	0	111.946	50.725
5	29.2898	30.7051	49.7184	34.9648	14.7018	15.6442	21.768	12.3235	42.4348		7.77033	1.25996	6.76236	0.0897506	1.56028	6.04781	4.1665	1.7674	0		83.009	141.098	311.027	0	134.201	35.4239
6	33.2545	40.5385	57.3336	39.369	20.9857	20.484	26.2304	14.8676	49.2988		10.0597	1.25611	8.73142	0.0721903	4.95226	1.87695	3.38934	2.18015	7.42116		103.229	150.538	221.068	0	131.751	40.4879
7	36.8412	44.466	69.8763	56.3052	19.7485	20.099	58.701	17.9299	72.6021		12.5072	1.78557	13.5134	0.148454	4.80412	10.6309	5.58763	2.58969	13.9711		159.658	418.161	252.322	0	193.101	65.5423
8	*	*	*	*	*	*	*	*	*		*	*	*	*	*	*	*	*	*		*	*	*	*	*	*
9	35.164	45.1381	68.502	48.3827	24.2158	18.5664	46.9846	15.6969	63.1094		12.2567	1.58966	9.43605	0.256791	1.19836	2.15215	5.40891	2.93068	9.60316		147.859	132.158	238.106	0	183.467	74.8607
10	34.7419	35.2414	76.3476	61.8591	15.4208	18.289	25.1765	13.4944	54.9383		5.71263	1.36038	1.10828	0.0856181	2.00251	13.2137	4.73754	2.716	10.9306		83.0734	231.549	289.437	0	197.863	69.6361
11	43.789	59.1954	66.2356	50.1828	28.5808	19.5022	41.5524	19.0916	99.4879		17.7468	1.79308	0	0.231214	5.36982	2.99634	5.80865	3.49652	16.6427		182.692	200.542	610.649	0	190.713	101.493
12	37.7978	45.5481	69.0857	53.7049	23.5532	25.5547	22.1825	20.6606	52.282		13.5044	1.67828	0	0.171998	3.69534	6.71312	4.89411	2.43924	9.36084		117.365	330.783	376.742	0	170.929	53.486
13	42.6465	24.9003	64.9902	39.3883	20.2565	26.3381	25.8511	16.7954	47.0179		10.5573	1.58272	0.77107	0.197116	2.07551	11.5545	4.10464	1.97695	3.36256		117.156	201.678	326.939	0	167.427	48.2991
14	42.5157	45.8437	74.8552	42.2646	29.0329	20.6729	37.9698	21.4528	76.2921		11.9443	1.9284	2.31302	0.106837	4.64206	3.17305	4.73287	3.18374	10.2991		134.978	267.493	311.568	0	133.802	60.5871
15	31.7643	45.8295	53.7159	32.9249	16.7812	14.0985	3.90038	17.3472	36.05		6.38331	1.03217	0	0	2.44487	2.41633	3.09177	1.62199	8.21458		99.9687	418.463	247.118	0	117.107	34.604
16	24.8457	26.8174	44.6957	32.2729	12.879	16.1603	19.2283	10.83	27.8806		5.49592	1.24707	0	0.0257506	0.320043	9.24815	2.08212	0.901271	0		81.9458	136.555	202.554	0	113.788	21.0015
17	25.5091	39.1819	51.2541	31.6663	17.0187	17.5312	27.399	11.0911	39.3643		6.53451	1.39307	4.94334	0.106917	1.6635	5.45591	2.47796	1.58174	8.28607		92.5964	151.945	173.778	0	102.75	47.663
18	*	*	*	*	*	*	*	*	*		*	*	*	*	*	*	*	*	*		*	*	*	*	*	*
19		46.7218	58.0203	37.504	21.328	20.8903	35.65	16.8006	59.2815		10.0016	1.47199	7.66629	0.183004	4.02212	6.32559	4.28867	2.00111	8.66884		110.089	173.039	249.519	0	157.969	55.2355
20	34.9824	41.2631	57.979	36.9128	18.4819	18.1451	38.4712	11.9858	49.2667		7.18521	1.65632	0	0.328914	3.62589	5.84998	5.43492	2.63915	13.4502		100.072	120.242	234.743	0	161.728	55.7392

## Sheet: Mouse Serum
	IL-1a (pg/ml)	IL-1b (pg/ml)	IL-2 (pg/ml)	IL-3 (pg/ml)	IL-4 (pg/ml)	IL-5 (pg/ml)	IL-6 (pg/ml)	IL-9 (pg/ml)	IL-10 (pg/ml)	IL-12 p40 (pg/ml)	IL-12 p70 (pg/ml)	IL-13 (pg/ml)	IL-17 (pg/ml)	Eotaxin (pg/ml)	G-CSF (pg/ml)	GM-CSF (pg/ml)	IFN-g (pg/ml)	KC (pg/ml)	MCP-1 (pg/ml)	MIP-1a (pg/ml)	MIP-1b (pg/ml)	RANTES (pg/ml)	TNF-a (pg/ml)
Serum 1	58.6359	115.704	9.57536	0	0.018939	4.73862	0.398883	266.479	0	285.472	57.9704	162.916	77.4814	460.863	14.3792	29.8035	407.964	29.8453	340.336	37.3356	5.61716	0	166.955
Serum 2	61.4089	84.6306	0.574726	0	0.089554	6.82321	2.25339	535.46	25.9746	302.215	77.7247	222.371	129.62	433.481	34.8036	39.7283	494.475	23.8685	320.305	74.0856	27.0896	0	308.89
Serum 3	60.4809	103.956	11.1068	0	0.0278188	2.13195	3.98217	392.835	3.62236	245.748	55.0736	117.156	67.7314	256.394	53.0338	24.1622	324.276	33.3693	273.346	52.3086	1.29147	0	146.501
Serum 4	58.8862	85.709	0.0625	0	0.0278188	1.20599	0.398883	20.3851	0	147.071	0	0	28.8577	0	22.1481	5.91236	88.3184	30.5511	103.522	84.3369	2e-07	0	18.7893
Serum 5	63.2782	102.89	14.6122	0	0.0565823	5.69355	6.70954	337.609	16.8702	329.705	55.3313	201.207	101.852	505.704	48.2315	35.4184	408.758	22.4431	314.208	109.606	7.46498	0	160.321
Serum 6	62.5231	121.027	6.18188	0	0.0565823	4.26194	4.98077	292.427	10.5284	386.394	70.6377	138.618	116.731	379.217	34.2287	28.0499	319.734	20.719	266.8	136.375	5.61716	0	150.306
Serum 7	61.7467	106.098	5.90889	0	0.0565823	3.21932	12.5406	288.987	16.8461	260.528	131.131	111.822	244.274	296.234	27.3263	23.2219	258.474	27.5793	216.52	115.476	15.8496	0	231.6
Serum 8	58.9701	103.956	18.7631	0	0.0673458	4.50936	2.31044	333.149	7.17416	285.387	39.8802	216.13	66.8102	406.481	13.2875	30.6613	415.84	31.9533	329.169	97.2774	4.10006	0	219.808
Serum 9	64.6478	126.328	13.1066	0	0.0673458	7.0228	15.8072	301.776	25.9746	234.519	92.9524	200.39	131.967	633.893	21.6088	39.514	482.396	34.897	322.222	27.0009	20.2449	0	294.403
Serum 10	62.2572	155.961	12.8711	0	0.0781094	11.155	16.6045	185.467	19.9422	538.883	80.2862	221.739	242.58	397.385	32.7519	40.3862	458.445	29.8442	298.201	197.09	24.7222	0	269.595
Serum 11	59.8072	119.954	5.63535	0	0.189651	5.92015	1.35466	307.487	0	235.783	24.8202	240.515	57.5952	350.591	24.6992	33.6657	406.425	34.4868	325.936	74.7631	1.58185	0	146.501
Serum 12	61.0698	110.373	17.3072	0	0.0787905	3.24039	0	422.665	7.24177	73.8612	59.2657	230.479	135.17	314.495	12.8215	36.9137	494.41	26.1572	632.852	102.23	11.3722	0	275.638
Serum 13	71.5403	129.516	8.5328	0	0.583739	4.50301	42.2394	272.41	70.0506	386.526	87.902	165.187	194.628	558.853	62.8237	38.212	394.353	24.4227	277.877	150.69	22.6122	10.3679	260.107
Serum 14	62.7656	122.09	16.5771	0	0.150166	4.50301	28.5014	264.39	39.3008	541.75	168.614	220.314	483.963	589.441	38.7283	41.7558	560.534	24.3041	357.51	183.761	50.8398	0	549.514
Serum 15	59.388	94.3115	2.57161	0	0.0366987	2.13195	5.85363	121.42	8.88507	455.567	48.5073	73.5507	181.726	276.314	22.6142	17.3786	180.424	16.0719	160.465	133.758	9.52437	0	166.917
Serum 16	64.9955	106.1	8.55036	0	0.0565823	2.13195	15.829	283.639	13.6993	358.412	164.347	100.085	273.761	296.234	24.8613	26.2137	312.525	28.1465	249.69	113.214	17.8222	0	264.266
Serum 17	*	*	*	*	*	*	*	*	*	*	*	*	*	*	*	*	*	*	*	*	*	*	*
Serum 18	66.6329	140.126	17.2996	0	0.114138	9.77072	22.9731	328.609	16.8461	374.152	129.654	280.267	300.862	689.193	35.9904	44.4818	556.227	20.5658	400.156	192.803	34.2446	0	324.428
Serum 19	*	*	*	*	*	*	*	*	*	*	*	*	*	*	*	*	*	*	*	*	*	*	*
Serum 20	61.2506	118.9	0.0625	0	0.0278188	3.75956	0	137.931	5.53087	131.64	40.2274	187.642	67.9568	379.217	21.4258	18.7818	433.363	21.2946	310.552	65.6768	2e-07	0	92.5546

## Sheet: Mouse Seminal Fluid
	IL-1a (pg/ml)	IL-1b (pg/ml)	IL-2 (pg/ml)	IL-3 (pg/ml)	IL-4 (pg/ml)	IL-5 (pg/ml)	IL-6 (pg/ml)	IL-9 (pg/ml)	IL-10 (pg/ml)	IL-12 p40 (pg/ml)	IL-12 p70 (pg/ml)	IL-13 (pg/ml)	IL-17 (pg/ml)	Eotaxin (pg/ml)	G-CSF (pg/ml)	GM-CSF (pg/ml)	IFN-g (pg/ml)	KC (pg/ml)	MCP-1 (pg/ml)	MIP-1a (pg/ml)	MIP-1b (pg/ml)	RANTES (pg/ml)	TNF-a (pg/ml)
Sem fl 1	6.98989	57.6773	5.46371	0.19915	0.120935	0.324021	2.34792	*	10.102	3.11803	7.30738	15.8869	1.49124	816.147	42.0106	2.50124	33.4668	24.2179	23.9567	82.4549	0.997149	524.848	69.9075
Sem fl 2	0.509296	61.47	3.03422	0.23038	0.11721	0.39228	2.99832	174.5	10.2106	4.05685	7.9896	17.4089	1.63329	817.818	35.0866	3.02816	44.7569	54.9364	25.8859	100.274	1.20721	952.633	77.651
Sem fl 3	0.0379016	76.8885	1.60305	0.300487	0.0686633	0.450841	2.58758	67.7184	11.1283	6.04542	9.41469	14.1595	2.84476	766.699	37.3923	3.91168	25.6738	35.7952	27.5872	117.014	4.7301	897.92	94.2897
Sem fl 4	14.8481	71.0062	3.16057	0.32297	0.0731402	0.456792	3.57043	69.6043	19.5036	2.71056	9.9328	19.9432	5.50566	610.474	35.2614	3.32091	43.998	21.5836	25.5477	89.5159	2.59187	220.241	92.1272
Sem fl 5	21.9809	187.642	8.18361	0.805405	0.139177	1.51978	8.23087	189.462	62.1836	9.33598	22.8473	35.6291	15.4124	1443.11	56.1586	8.23635	69.1259	54.8245	53.4596	170.774	24.7786	323.891	183.095
Sem fl 6	9.85702	115.133	2.96637	0.450476	0.128495	0.84407	5.71356	114.494	28.2328	6.26153	12.5269	24.4114	8.02335	872.399	69.1946	5.14119	49.1777	33.7451	37.7415	116.641	9.85307	679.66	114.373
Sem fl 7	17.255	99.5703	3.9278	0.424425	0.0855035	0.544119	3.80356	90.3251	28.2328	6.71165	11.8193	23.0867	8.59133	659.451	49.7426	4.50424	57.0441	35.4068	33.4237	117.392	5.70689	300.685	126.07
Sem fl 8	2.098	35.0409	0.424213	0.12803	0.0333903	0.157302	1.08376	23.4925	4.97807	2.31703	4.31421	6.69126	1.36817	297.915	25.9119	1.79645	18.8449	13.5731	12.6235	52.4913	0.588708	489.516	43.6812
Sem fl 9	3.18199	83.1791	2.46935	0.284182	0.121845	0.658744	3.44345	98.1348	15.5197	4.07355	9.64493	23.1453	3.50439	684.013	45.7286	4.05718	44.0762	36.3341	31.6939	118.609	8.18113	1138.3	92.1382
Sem fl 10	16.2925	87.8407	4.07917	0.391477	0.0998495	0.569708	4.06311	93.8982	24.5043	4.95012	12.5004	22.6053	6.02251	1248.29	42.3388	4.79728	56.5175	22.8431	32.162	123.699	8.44773	247.123	110.871
Sem fl 11	4.94413	120.073	3.04626	0.427187	0.100014	0.849564	4.34993	136.372	30.1844	7.05281	12.6084	23.2369	8.56798	1066.99	45.3998	4.96679	52.7441	52.9726	37.9871	125.77	9.54572	1087.73	106.487
Sem fl 12	5.46238	70.4552	1.57675	0.307982	0.0929855	0.506246	3.08568	75.1334	11.1092	5.54413	9.94624	17.1454	2.93557	692.428	55.8636	3.85279	48.7719	52.1293	23.6721	114.765	8.05129	429.908	92.2862
Sem fl 13	4.30558	110.912	2.59514	0.445128	0.131681	0.692543	4.53421	119.86	22.9573	6.92277	13.518	31.4329	4.60778	1091.29	63.1079	5.3138	52.9307	50.8025	43.1907	156.278	7.38531	1162.72	127.275
Sem fl 14	1.25839	104.583	2.15904	0.380438	0.112712	0.669539	4.57946	107.688	22.218	8.19061	11.563	22.8454	6.61074	1169.47	41.8089	5.2383	58.1215	52.0454	30.7641	138.493	8.79058	1003.06	116.494
Sem fl 15	3.84701	70.0438	1.44643	0.311697	0.0851748	0.291883	2.02372	646.514	6.12623	5.90708	9.77856	16.8635	1.07641	872.443	40.9358	3.47662	40.7873	33.7228	21.7403	125.108	7.12996	920.55	96.0698
Sem fl 16	3.68947	74.9315	1.1778	0.263756	0.220529	0.428211	1.74727	53.5402	13.8601	2.98636	9.31971	20.1242	4.2293	741.764	44.4206	3.24658	43.9268	37.3703	31.0226	115.224	0	255.94	93.0481
Sem fl 17	*	*	*	*	*	*	*	*	*	*	*	*	*	*	*	*	*	*	*	*	*	*	*
Sem fl 18	1.76548	17.8974	0.358808	0.0874151	0.0298925	0.107355	0.806621	122.427	2.13639	0.975907	2.75669	4.89533	0.459508	303.822	12.5886	1.04465	12.7893	5.85383	6.4032	29.7962	1.51996	234.705	26.0621
Sem fl 19	*	*	*	*	*	*	*	*	*	*	*	*	*	*	*	*	*	*	*	*	*	*	*
Sem fl 20	29.0527	130.239	6.80871	0.609377	0.217459	0.676257	6.45358	114.271	35.9755	7.41387	18.5064	31.979	8.87221	1275.52	67.6248	6.38973	82.088	50.9532	45.208	163.542	10.7228	265.678	178.894
